# Supplementary material for: Regional differences and dynamic evolution of high-quality development in service industry: A case study of the Chengdu-Chongqing economic circle
Source: PLoS One. 2024 Mar 1;19(3):e0297755. doi: 10.1371/journal.pone.0297755 (PMC10906907; doi:10.1371/journal.pone.0297755)
Supplement: S1 File — (XLSX) [file pone.0297755.s001.xlsx]

## Sheet: Hindex in 2005
Year	2005
Index		I1	I2	I3	I4	C1	C2	C3	C4	S1	S2	S3	S4	S5	S6	S7
x'ij	Chongqing	0.611124	0.477187	0.826686	0.509635	0.420809	0.320216	0.733601	0.688583	0.156319	0.487591	1	1	0.182975	1	1
	Chengdu	0.27904	0	1	1	0.480133	0.698302	1	1	1	1	0.972425	0.88556	0.0288475	0.729533	0.3771
	Zigong	0.553077	0.139587	0.660028	0.45881	0.3368	0.111883	0.420794	0.711869	0.292165	0.492487	0.0264034	0.0548619	0.133715	0.103721	0.0530287
	Luzhou	0.198737	0.42817	0.636484	0.380361	0.244871	0.208333	0.383757	0.638052	0.0814077	0.332741	0.0355652	0.0560467	0.0935642	0.0752177	0.0421621
	Deyang	0.12596	0.0431266	0.232875	0.203245	0.453197	0.41088	0.0450692	0.0992679	0.37231	0.475578	0.074664	0.0514672	0.450681	0.0239113	0.0623118
	Mianyang	0.295161	0.14035	0.145115	0.0740103	0.0924464	0.327932	0.394021	0.340989	0.0842053	0.570752	0.0890249	0.042521	0.421671	0.106097	0.046695
	Suining	0.183041	0.496128	0.377242	0.260392	0.08383	0.462963	0.201696	0.3722	0.164526	0.113598	0.0149237	0.0187734	0	0.0177356	0.000589897
	Neijiang	0.208014	0.394269	0.527386	0.298096	0.489507	0.243056	0.241856	0.376206	0.210114	0.190896	0.0241129	0.0396428	0.0603975	0.066825	0.0580583
	Leshan	0.657807	0.422116	0.443787	0.216178	0.120242	0.226852	0.0821062	0.45908	0.0848863	0.117865	0.0381993	0.0450348	0.0652653	0.0247031	0.0444596
	Nanchong	0.587387	1	0.590596	0.354049	0.301082	0.339506	0.305221	0.270465	0.100691	0.677561	0.0634541	0.0656156	0.183809	0.0579572	0.0268869
	Meishan	0.0394671	0.3359	0.492791	0.354506	0.202914	0.385802	0	0.112553	0.139416	0.0769021	0.0165636	0.0347823	0.430025	0.0221694	0.00257692
	Yibin	0.342133	0.395063	0.600957	0.271067	0.675966	1	0.115127	0.279427	0.105993	0.202826	0.0445953	0.0759364	0.261577	0.0457641	0.0535875
	Guangan	0.0253475	0.395538	0	0	0	0	0.340473	0	0.164696	0.100289	0.0255333	0	1	0.000791766	0.0167034
	Dazhou	0.468263	0.552017	0.51816	0.380349	1	0.929784	0.209728	0.613667	0.067406	0.0772831	0.0514702	0.0603755	0.0734396	0.0356295	0.0728057
	Yaan	1	0.372306	0.530917	0.254305	0.387356	0.204475	0.230701	0.195138	0	0.56176	0	0.00809563	0.358493	0	0
	Ziyang	0	0.493642	0.626871	0.363753	0.815239	0.343364	0.0633646	0.130339	0.128199	0	0.0207781	0.0469714	0.490599	0.00950119	0.0393679
wj,weight		0.0419133	0.0270793	0.0181765	0.0259085	0.0339283	0.0301388	0.0444456	0.0324836	0.0569849	0.0426106	0.157507	0.143784	0.0532504	0.146253	0.145536
		0.0419133	0.0270793	0.0181765	0.0259085	0.0339283	0.0301388	0.0444456	0.0324836	0.0569849	0.0426106	0.157507	0.143784	0.0532504	0.146253	0.145536
		0.0419133	0.0270793	0.0181765	0.0259085	0.0339283	0.0301388	0.0444456	0.0324836	0.0569849	0.0426106	0.157507	0.143784	0.0532504	0.146253	0.145536
		0.0419133	0.0270793	0.0181765	0.0259085	0.0339283	0.0301388	0.0444456	0.0324836	0.0569849	0.0426106	0.157507	0.143784	0.0532504	0.146253	0.145536
		0.0419133	0.0270793	0.0181765	0.0259085	0.0339283	0.0301388	0.0444456	0.0324836	0.0569849	0.0426106	0.157507	0.143784	0.0532504	0.146253	0.145536
		0.0419133	0.0270793	0.0181765	0.0259085	0.0339283	0.0301388	0.0444456	0.0324836	0.0569849	0.0426106	0.157507	0.143784	0.0532504	0.146253	0.145536
		0.0419133	0.0270793	0.0181765	0.0259085	0.0339283	0.0301388	0.0444456	0.0324836	0.0569849	0.0426106	0.157507	0.143784	0.0532504	0.146253	0.145536
		0.0419133	0.0270793	0.0181765	0.0259085	0.0339283	0.0301388	0.0444456	0.0324836	0.0569849	0.0426106	0.157507	0.143784	0.0532504	0.146253	0.145536
		0.0419133	0.0270793	0.0181765	0.0259085	0.0339283	0.0301388	0.0444456	0.0324836	0.0569849	0.0426106	0.157507	0.143784	0.0532504	0.146253	0.145536
		0.0419133	0.0270793	0.0181765	0.0259085	0.0339283	0.0301388	0.0444456	0.0324836	0.0569849	0.0426106	0.157507	0.143784	0.0532504	0.146253	0.145536
		0.0419133	0.0270793	0.0181765	0.0259085	0.0339283	0.0301388	0.0444456	0.0324836	0.0569849	0.0426106	0.157507	0.143784	0.0532504	0.146253	0.145536
		0.0419133	0.0270793	0.0181765	0.0259085	0.0339283	0.0301388	0.0444456	0.0324836	0.0569849	0.0426106	0.157507	0.143784	0.0532504	0.146253	0.145536
		0.0419133	0.0270793	0.0181765	0.0259085	0.0339283	0.0301388	0.0444456	0.0324836	0.0569849	0.0426106	0.157507	0.143784	0.0532504	0.146253	0.145536
		0.0419133	0.0270793	0.0181765	0.0259085	0.0339283	0.0301388	0.0444456	0.0324836	0.0569849	0.0426106	0.157507	0.143784	0.0532504	0.146253	0.145536
		0.0419133	0.0270793	0.0181765	0.0259085	0.0339283	0.0301388	0.0444456	0.0324836	0.0569849	0.0426106	0.157507	0.143784	0.0532504	0.146253	0.145536
		0.0419133	0.0270793	0.0181765	0.0259085	0.0339283	0.0301388	0.0444456	0.0324836	0.0569849	0.0426106	0.157507	0.143784	0.0532504	0.146253	0.145536
2005	Chongqing	0.778176
	Chengdu	0.713249
	Zigong	0.18716
	Luzhou	0.148314
	Deyang	0.146139
	Mianyang	0.156357
	Suining	0.0945078
	Neijiang	0.134652
	Leshan	0.118058
	Nanchong	0.190621
	Meishan	0.0964083
	Yibin	0.171297
	Guangan	0.100383
	Dazhou	0.188693
	Yaan	0.148322
	Ziyang	0.12982

## Sheet: Hindex in 2010
Year	2010
Index		I1	I2	I3	I4	C1	C2	C3	C4	S1	S2	S3	S4	S5	S6	S7
x'ij	Chongqing	1	0.456838	0.647209	0.50899	0.29229	0.529837	0.492472	0.87975	0.175368	0.579609	0.877064	1	0.284896	1	1
	Chengdu	0.817079	0	1	1	0.844098	0.103074	1	1	1	0.923455	1	0.860763	0.140861	0.894968	0.393503
	Zigong	0.345693	0.0755383	0.2526	0.189224	0	0.535262	0.247154	0.449943	0.294846	0.472527	0.00708259	0.0365316	0.581064	0.0941161	0.022707
	Luzhou	0.257348	0.570829	0.201033	0.149971	0.00806747	0.520796	0.196842	0.441957	0.0905343	0.345312	0.025156	0.03978	0.233308	0.092918	0.0306083
	Deyang	0.31129	0.00582447	0.0862597	0.284361	0.442406	0.218807	0.0987881	0.313257	0.312476	0.457813	0.0629897	0.0495254	0.195118	0.0330138	0.0726296
	Mianyang	0.850504	0.248777	0.411047	0.249408	0.175915	0	0.40213	0.649878	0.0653862	0.620131	0.089735	0.0794313	0.270554	0.129127	0.0325576
	Suining	0.231385	0.497239	0.13275	0.0768792	0.0511994	0.790235	0.130004	0.146562	0.169249	0.146087	0.00464277	0.0168734	0.372519	0.0251597	0.00705315
	Neijiang	0	0.224657	0	0.0298433	0.361823	0.508137	0	0.0287441	0.249369	0.254265	0.00981741	0.0256465	0.414943	0.0786741	0.077049
	Leshan	0.546648	0.166153	0.152895	0.288111	0.30658	0.98915	0.151671	0.715128	0.0894949	0.318067	0.0278667	0.0393615	0	0.0338126	0.0690733
	Nanchong	0.294009	1	0.157106	0.0542215	0.110789	0.808318	0.154242	0.593105	0.108492	0.534878	0.0435922	0.0469595	0.484309	0.0678914	0.026308
	Meishan	0.105534	0.325275	0.125196	0.0564403	0.208169	0.347197	0.122659	0	0.132449	0.255858	0.0108549	0.0213774	0.589924	0.0155751	0.0205196
	Yibin	0.734752	0.41423	0.0773712	0.0284247	0.32946	0.421338	0.0760191	0.341379	0.106858	0.156116	0.0331737	0.0447638	0.242446	0.0567093	0.0327957
	Guangan	0.0404468	0.668471	0.313272	0.150896	0.743616	0.725136	0.30628	0.0440881	0.150294	0.108786	0.0124476	0.0287694	1	0	0
	Dazhou	0.244279	0.544098	0.122083	0.00474225	1	0.144665	0.119721	0.312177	0.0698432	0.177422	0.0301383	0.0437465	0.567748	0.0139776	0.134248
	Yaan	0.574277	0.349308	0.170188	0	0.356479	0.631103	0.166728	0.332591	0	1	0	0	0.513993	0.00106496	0.00610083
	Ziyang	0.423757	0.404983	0.0384081	0.0816717	0.45953	1	0.0378259	0.110476	0.145618	0	0.0148855	0.0254211	0.57628	0.0181044	0.0263972
wj,weight		0.0314612	0.0318305	0.0496316	0.0708438	0.0399856	0.0234894	0.0475145	0.0370881	0.0504386	0.0297815	0.163388	0.141289	0.0216654	0.130934	0.130659
		0.0314612	0.0318305	0.0496316	0.0708438	0.0399856	0.0234894	0.0475145	0.0370881	0.0504386	0.0297815	0.163388	0.141289	0.0216654	0.130934	0.130659
		0.0314612	0.0318305	0.0496316	0.0708438	0.0399856	0.0234894	0.0475145	0.0370881	0.0504386	0.0297815	0.163388	0.141289	0.0216654	0.130934	0.130659
		0.0314612	0.0318305	0.0496316	0.0708438	0.0399856	0.0234894	0.0475145	0.0370881	0.0504386	0.0297815	0.163388	0.141289	0.0216654	0.130934	0.130659
		0.0314612	0.0318305	0.0496316	0.0708438	0.0399856	0.0234894	0.0475145	0.0370881	0.0504386	0.0297815	0.163388	0.141289	0.0216654	0.130934	0.130659
		0.0314612	0.0318305	0.0496316	0.0708438	0.0399856	0.0234894	0.0475145	0.0370881	0.0504386	0.0297815	0.163388	0.141289	0.0216654	0.130934	0.130659
		0.0314612	0.0318305	0.0496316	0.0708438	0.0399856	0.0234894	0.0475145	0.0370881	0.0504386	0.0297815	0.163388	0.141289	0.0216654	0.130934	0.130659
		0.0314612	0.0318305	0.0496316	0.0708438	0.0399856	0.0234894	0.0475145	0.0370881	0.0504386	0.0297815	0.163388	0.141289	0.0216654	0.130934	0.130659
		0.0314612	0.0318305	0.0496316	0.0708438	0.0399856	0.0234894	0.0475145	0.0370881	0.0504386	0.0297815	0.163388	0.141289	0.0216654	0.130934	0.130659
		0.0314612	0.0318305	0.0496316	0.0708438	0.0399856	0.0234894	0.0475145	0.0370881	0.0504386	0.0297815	0.163388	0.141289	0.0216654	0.130934	0.130659
		0.0314612	0.0318305	0.0496316	0.0708438	0.0399856	0.0234894	0.0475145	0.0370881	0.0504386	0.0297815	0.163388	0.141289	0.0216654	0.130934	0.130659
		0.0314612	0.0318305	0.0496316	0.0708438	0.0399856	0.0234894	0.0475145	0.0370881	0.0504386	0.0297815	0.163388	0.141289	0.0216654	0.130934	0.130659
		0.0314612	0.0318305	0.0496316	0.0708438	0.0399856	0.0234894	0.0475145	0.0370881	0.0504386	0.0297815	0.163388	0.141289	0.0216654	0.130934	0.130659
		0.0314612	0.0318305	0.0496316	0.0708438	0.0399856	0.0234894	0.0475145	0.0370881	0.0504386	0.0297815	0.163388	0.141289	0.0216654	0.130934	0.130659
		0.0314612	0.0318305	0.0496316	0.0708438	0.0399856	0.0234894	0.0475145	0.0370881	0.0504386	0.0297815	0.163388	0.141289	0.0216654	0.130934	0.130659
		0.0314612	0.0318305	0.0496316	0.0708438	0.0399856	0.0234894	0.0475145	0.0370881	0.0504386	0.0297815	0.163388	0.141289	0.0216654	0.130934	0.130659
2010	Chongqing	0.772807
	Chengdu	0.80155
	Zigong	0.143368
	Luzhou	0.130969
	Deyang	0.138271
	Mianyang	0.197664
	Suining	0.0956807
	Neijiang	0.0914707
	Leshan	0.157262
	Nanchong	0.16344
	Meishan	0.0827889
	Yibin	0.120246
	Guangan	0.150328
	Dazhou	0.143633
	Yaan	0.128822
	Ziyang	0.113347

## Sheet: Hindex in 2015
Year	2015
Index		I1	I2	I3	I4	C1	C2	C3	C4	S1	S2	S3	S4	S5	S6	S7
x'ij	Chongqing	0.525337	0.426421	0.876315	0.681453	0.439777	0.390572	0.821578	0.201128	0.183513	0.150671	0.951502	1	0	0.439445	0.298285
	Chengdu	0.695858	0	1	1	1	0.013468	1	1	1	0.308804	1	0.731463	0.0117882	0.568589	0.0807316
	Zigong	0.55215	0.171805	0.227449	0.186071	0	0.0505051	0.227304	0.0622658	0.265267	0.396376	0.0109855	0.0265327	0.659661	0.0375229	0.00710784
	Luzhou	0.451727	0.780511	0.133426	0.172565	0.0041032	1	0.13338	0.0851449	0.0900146	0.247134	0.0290093	0.0302287	0.313474	0.0477425	0.0131628
	Deyang	0.218477	0.0505583	0.1501	0.118637	0.483023	0.451178	0.229749	0.0445746	0.277642	0.52488	0.0371442	0.040512	0.621392	0.0119483	0.0223445
	Mianyang	0.486242	0.340865	0.349914	0.149752	0.247881	0	0.34986	0.125877	0.0589623	0.560811	0.0658314	0.0568983	0.41217	0.0647244	0.00793738
	Suining	0.045032	0.511237	0.146836	0.147155	0.0468961	0.191919	0.146648	0.0460813	0.161684	0.132414	0.00625914	0.0145653	0.504115	0.00732154	0.00427888
	Neijiang	0.160817	0.389475	0	0.0279101	0.145438	0.441077	0	0.0226728	0.22051	0.180814	0.00678862	0.0184903	0.470288	0.0363026	0
	Leshan	0.166916	0.27543	0.207156	0.206489	0.352656	0.52862	0.207053	0.0582662	0.0802967	0.375399	0.0252463	0.0319246	0.458629	0.0196258	0.030094
	Nanchong	0.106846	0.861912	0.168623	0.0957769	0.112827	0.313131	0.168645	0.105617	0.102735	0.338751	0.0545381	0.0382407	0.357029	0.030303	0.0101247
	Meishan	0	0.403638	0.374269	0.253954	0.736354	0.309764	0.146299	0.0105853	0.129223	0.244944	0.0148645	0.0276611	0.614588	1	0.0135776
	Yibin	0.318415	0.767564	0.116457	0.108525	0.276088	0.569024	0.116271	0.0408676	0.095111	0.131788	0.0316975	0.0356087	0.477587	0.0290319	0.00808627
	Guangan	0.0576797	0.779866	0.274507	0.115417	0.540128	0.784512	0.274441	0	0.145955	0.0925073	0.0146272	0.022763	1	0.00294895	1
	Dazhou	0.111401	1	0.196383	0	0.097012	0.252525	0.196229	0.0278551	0.0559948	0.124667	0.0378511	0.0333387	0.666796	0.00564369	0.0320863
	Yaan	1	0.466415	0.19285	0.0791257	0.226837	0.582492	0.192737	0.0210557	0	1	0	0	0.63691	0	0.00778849
	Ziyang	0.125472	0.344684	0.0263729	0.119666	0.636971	0.538721	0.0261872	0.0811896	0.147128	0	0.0129594	0.0220388	0.496885	0.00666057	0.00949366
wj,weight		0.0381286	0.0219506	0.0396485	0.0495009	0.0382225	0.0270322	0.0397667	0.0953814	0.046319	0.0291007	0.144955	0.130834	0.0173986	0.123704	0.158057
		0.0381286	0.0219506	0.0396485	0.0495009	0.0382225	0.0270322	0.0397667	0.0953814	0.046319	0.0291007	0.144955	0.130834	0.0173986	0.123704	0.158057
		0.0381286	0.0219506	0.0396485	0.0495009	0.0382225	0.0270322	0.0397667	0.0953814	0.046319	0.0291007	0.144955	0.130834	0.0173986	0.123704	0.158057
		0.0381286	0.0219506	0.0396485	0.0495009	0.0382225	0.0270322	0.0397667	0.0953814	0.046319	0.0291007	0.144955	0.130834	0.0173986	0.123704	0.158057
		0.0381286	0.0219506	0.0396485	0.0495009	0.0382225	0.0270322	0.0397667	0.0953814	0.046319	0.0291007	0.144955	0.130834	0.0173986	0.123704	0.158057
		0.0381286	0.0219506	0.0396485	0.0495009	0.0382225	0.0270322	0.0397667	0.0953814	0.046319	0.0291007	0.144955	0.130834	0.0173986	0.123704	0.158057
		0.0381286	0.0219506	0.0396485	0.0495009	0.0382225	0.0270322	0.0397667	0.0953814	0.046319	0.0291007	0.144955	0.130834	0.0173986	0.123704	0.158057
		0.0381286	0.0219506	0.0396485	0.0495009	0.0382225	0.0270322	0.0397667	0.0953814	0.046319	0.0291007	0.144955	0.130834	0.0173986	0.123704	0.158057
		0.0381286	0.0219506	0.0396485	0.0495009	0.0382225	0.0270322	0.0397667	0.0953814	0.046319	0.0291007	0.144955	0.130834	0.0173986	0.123704	0.158057
		0.0381286	0.0219506	0.0396485	0.0495009	0.0382225	0.0270322	0.0397667	0.0953814	0.046319	0.0291007	0.144955	0.130834	0.0173986	0.123704	0.158057
		0.0381286	0.0219506	0.0396485	0.0495009	0.0382225	0.0270322	0.0397667	0.0953814	0.046319	0.0291007	0.144955	0.130834	0.0173986	0.123704	0.158057
		0.0381286	0.0219506	0.0396485	0.0495009	0.0382225	0.0270322	0.0397667	0.0953814	0.046319	0.0291007	0.144955	0.130834	0.0173986	0.123704	0.158057
		0.0381286	0.0219506	0.0396485	0.0495009	0.0382225	0.0270322	0.0397667	0.0953814	0.046319	0.0291007	0.144955	0.130834	0.0173986	0.123704	0.158057
		0.0381286	0.0219506	0.0396485	0.0495009	0.0382225	0.0270322	0.0397667	0.0953814	0.046319	0.0291007	0.144955	0.130834	0.0173986	0.123704	0.158057
		0.0381286	0.0219506	0.0396485	0.0495009	0.0382225	0.0270322	0.0397667	0.0953814	0.046319	0.0291007	0.144955	0.130834	0.0173986	0.123704	0.158057
		0.0381286	0.0219506	0.0396485	0.0495009	0.0382225	0.0270322	0.0397667	0.0953814	0.046319	0.0291007	0.144955	0.130834	0.0173986	0.123704	0.158057
2015	Chongqing	0.560242
	Chengdu	0.668679
	Zigong	0.105524
	Luzhou	0.121765
	Deyang	0.119951
	Mianyang	0.135172
	Suining	0.0677607
	Neijiang	0.0672593
	Leshan	0.110049
	Nanchong	0.103064
	Meishan	0.235047
	Yibin	0.104108
	Guangan	0.279052
	Dazhou	0.08842
	Yaan	0.135432
	Ziyang	0.0895604

## Sheet: Hindex in 2020
Year	2020
Index		I1	I2	I3	I4	C1	C2	C3	C4	S1	S2	S3	S4	S5	S6	S7
x'ij	Chongqing	0.507822	0.384189	0.476368	0.722145	0.47527	0.0149254	0.513422	0.212474	0.213577	0.485466	0.975693	1	0.571236	0.64612	1
	Chengdu	1	0.0204413	1	1	1	0.753731	1	1	1	0.240274	1	0.905906	0	1	0.308464
	Zigong	0.422057	0.353338	0.208968	0.442435	0.0153375	0.253731	0.224197	0.109412	0.238349	0.487704	0.0258727	0.0219963	0.732875	0.0495322	0.0234103
	Luzhou	0.289079	0.622446	0.025847	0.282591	0	0.38806	0.0279773	0.0806978	0.106398	0.246666	0.0437572	0.0378611	0.400178	0.0963126	0.0601479
	Deyang	0.245642	0	0.0780209	0.304237	0.756206	1	0.0911153	0.041477	0.300671	1	0.0481753	0.0483441	0.979357	0.0244221	0.0587781
	Mianyang	0.399064	0.211744	0.330288	0.424164	0.513461	0.895522	0.355388	0.150566	0.0830508	0.730239	0.0919806	0.0847867	0.776245	0.0746423	0.0433188
	Suining	0.170744	0.425175	0	0.132791	0.187468	0	0	0.0274969	0.180007	0	0.0136266	0.0135523	0.386823	0.0129334	0.0117
	Neijiang	0.0706108	0.503376	0.340575	0.0893897	0.302952	0.522388	0.367108	0.0606115	0.18723	0.347228	0.017187	0.0265597	0.738939	0.034191	0.0201351
	Leshan	0	0.151689	0.181718	0.400434	0.841968	0	0.195085	0.0423318	0.090451	0.400885	0.0345626	0.0399889	0.956504	0.0376307	0.102025
	Nanchong	0.0290922	0.697862	0.12709	0	0.201562	0.216418	0.13724	0.0564123	0.119945	0.399177	0.0643493	0.0508616	0.981395	0.0475371	0.0824871
	Meishan	0.0444627	0.381157	0.28178	0.271308	0.674921	0.574627	0.302079	0	0.125879	0.37425	0.0324684	0.0230992	0.803289	0.0262796	0.0605393
	Yibin	0.422134	0.478101	0.010304	0.531815	0.223744	0.679104	0.0102079	0.0667189	0.135744	0.111308	0.058519	0.0570009	0.509997	0.0513897	0.037026
	Guangan	0.0325499	1	0.373721	0.295768	0.666032	0.0820896	0.401134	0.138509	0.130932	0.015806	0.0215265	0.0212208	0.357864	0.0051596	0.00720951
	Dazhou	0.119252	0.653057	0.286813	0.0165141	0.880755	0.283582	0.306616	0.123533	0.065318	0.0495964	0.0538163	0.0488741	0.666379	0.0246973	0.0657919
	Yaan	0.611956	0.39789	0.374579	0.353963	0.548366	0.343284	0.403025	0.039775	0	0.930847	0	0	0.746336	0	0.0251818
	Ziyang	0.465427	0.625685	0.40505	0.0343776	0.380281	0.589552	0.433648	0.0648853	0.0762521	0.0856645	0.00690934	0.00260866	1	0.00481563	0
wj,weight		0.046161	0.0249107	0.0410167	0.0383771	0.0283841	0.0404283	0.0391631	0.0854019	0.0506881	0.0412071	0.143854	0.146146	0.0133528	0.139474	0.121435
		0.046161	0.0249107	0.0410167	0.0383771	0.0283841	0.0404283	0.0391631	0.0854019	0.0506881	0.0412071	0.143854	0.146146	0.0133528	0.139474	0.121435
		0.046161	0.0249107	0.0410167	0.0383771	0.0283841	0.0404283	0.0391631	0.0854019	0.0506881	0.0412071	0.143854	0.146146	0.0133528	0.139474	0.121435
		0.046161	0.0249107	0.0410167	0.0383771	0.0283841	0.0404283	0.0391631	0.0854019	0.0506881	0.0412071	0.143854	0.146146	0.0133528	0.139474	0.121435
		0.046161	0.0249107	0.0410167	0.0383771	0.0283841	0.0404283	0.0391631	0.0854019	0.0506881	0.0412071	0.143854	0.146146	0.0133528	0.139474	0.121435
		0.046161	0.0249107	0.0410167	0.0383771	0.0283841	0.0404283	0.0391631	0.0854019	0.0506881	0.0412071	0.143854	0.146146	0.0133528	0.139474	0.121435
		0.046161	0.0249107	0.0410167	0.0383771	0.0283841	0.0404283	0.0391631	0.0854019	0.0506881	0.0412071	0.143854	0.146146	0.0133528	0.139474	0.121435
		0.046161	0.0249107	0.0410167	0.0383771	0.0283841	0.0404283	0.0391631	0.0854019	0.0506881	0.0412071	0.143854	0.146146	0.0133528	0.139474	0.121435
		0.046161	0.0249107	0.0410167	0.0383771	0.0283841	0.0404283	0.0391631	0.0854019	0.0506881	0.0412071	0.143854	0.146146	0.0133528	0.139474	0.121435
		0.046161	0.0249107	0.0410167	0.0383771	0.0283841	0.0404283	0.0391631	0.0854019	0.0506881	0.0412071	0.143854	0.146146	0.0133528	0.139474	0.121435
		0.046161	0.0249107	0.0410167	0.0383771	0.0283841	0.0404283	0.0391631	0.0854019	0.0506881	0.0412071	0.143854	0.146146	0.0133528	0.139474	0.121435
		0.046161	0.0249107	0.0410167	0.0383771	0.0283841	0.0404283	0.0391631	0.0854019	0.0506881	0.0412071	0.143854	0.146146	0.0133528	0.139474	0.121435
		0.046161	0.0249107	0.0410167	0.0383771	0.0283841	0.0404283	0.0391631	0.0854019	0.0506881	0.0412071	0.143854	0.146146	0.0133528	0.139474	0.121435
		0.046161	0.0249107	0.0410167	0.0383771	0.0283841	0.0404283	0.0391631	0.0854019	0.0506881	0.0412071	0.143854	0.146146	0.0133528	0.139474	0.121435
		0.046161	0.0249107	0.0410167	0.0383771	0.0283841	0.0404283	0.0391631	0.0854019	0.0506881	0.0412071	0.143854	0.146146	0.0133528	0.139474	0.121435
		0.046161	0.0249107	0.0410167	0.0383771	0.0283841	0.0404283	0.0391631	0.0854019	0.0506881	0.0412071	0.143854	0.146146	0.0133528	0.139474	0.121435
2020	Chongqing	0.669124
	Chengdu	0.823255
	Zigong	0.141305
	Luzhou	0.117897
	Deyang	0.189282
	Mianyang	0.217037
	Suining	0.0526936
	Neijiang	0.129704
	Leshan	0.124084
	Nanchong	0.117573
	Meishan	0.139328
	Yibin	0.138821
	Guangan	0.122714
	Dazhou	0.133764
	Yaan	0.167113
	Ziyang	0.134952
A
S
<A-0.5S
A-0.5S< <A
A< <A+0.5S
>A+0.5S
权重

## Sheet: Hindex
	2005	2010	2015	2020	Mean
Chongqing	0.778176	0.772807	0.560242	0.669124	0.695087
Chengdu	0.713249	0.80155	0.668679	0.823255	0.751683
Zigong	0.18716	0.143368	0.105524	0.141305	0.144339
Luzhou	0.148314	0.130969	0.121765	0.117897	0.129736
Deyang	0.146139	0.138271	0.119951	0.189282	0.148411
Mianyang	0.156357	0.197664	0.135172	0.217037	0.176558
Suining	0.0945078	0.0956807	0.0677607	0.0526936	0.0776607
Neijiang	0.134652	0.0914707	0.0672593	0.129704	0.105772
Leshan	0.118058	0.157262	0.110049	0.124084	0.127363
Nanchong	0.190621	0.16344	0.103064	0.117573	0.143674
Meishan	0.0964083	0.0827889	0.235047	0.139328	0.138393
Yibin	0.171297	0.120246	0.104108	0.138821	0.133618
Guangan	0.100383	0.150328	0.279052	0.122714	0.163119
Dazhou	0.188693	0.143633	0.08842	0.133764	0.138628
Yaan	0.148322	0.128822	0.135432	0.167113	0.144922
Ziyang	0.12982	0.113347	0.0895604	0.134952	0.11692
