# Supplementary material for: Regional differences and dynamic evolution of high-quality development in service industry: A case study of the Chengdu-Chongqing economic circle
Source: PLoS One. 2024 Mar 1;19(3):e0297755. doi: 10.1371/journal.pone.0297755 (PMC10906907; doi:10.1371/journal.pone.0297755)
Supplement: S1 Table — (XLS) [file pone.0297755.s002.xls]

## Sheet: S1Table
Expert	Sexual	Title	Research field
1	Female	Senior Engineer	Industrial economy
2	Male	Professor	Industrial economy
3	Male	Associate Professor	Industrial economy
4	Male	Professor	Regional economy
5	Female	Associate Professor	Enterprise management
6	Male	Professor	Regional economy
7	Male	Associate Professor	Regional economy
